# Supplementary material for: Isolation, Identification of Serpula himantioides from Dingtao M2 Tomb and Its Wood Degradation Characteristics
Source: Int J Mol Sci. 2026 Jul 19;27(14):6422. doi: 10.3390/ijms27146422 (PMC13410424; doi:10.3390/ijms27146422)
Supplement: Supplementary file 1 [file ijms-27-06422-s001.zip]

Archive with 1 entries (1 files):
- ijms-4399546-supplementary.pdf
